# Supplementary material for: Vps21 Directs the PI3K-PI(3)P-Atg21-Atg16 Module to Phagophores via Vps8 for Autophagy
Source: Int J Mol Sci. 2022 Aug 23;23(17):9550. doi: 10.3390/ijms23179550 (PMC9455592; doi:10.3390/ijms23179550)
Supplement: Supplementary file 1 [file ijms-23-09550-s001.zip]

Archive with 2 entries (2 files):
- ijms-1879267-supplementary/R1-3-082022-Suppl-2003-plain text.pdf
- ijms-1879267-supplementary/R1-4-082022-IJMS-Supp Figures in PDF.pdf
